# Supplementary material for: Mental health outcomes in patients with a long-term condition: analysis of an Improving Access to Psychological Therapies service
Source: BJPsych Open. 2022 Jun 1;8(4):e101. doi: 10.1192/bjo.2022.59 (PMC9230614; doi:10.1192/bjo.2022.59)
Supplement: Supplementary file 1 [file bjosup.zip]

Archive with 2 entries (2 files):
- S205647242200059Xsup001.docx
- S205647242200059Xsup002.docx
